# Supplementary material for: A scoping review exploring carbon emissions in dentistry—a step towards sustainability
Source: BMC Oral Health. 2025 Oct 27;25:1674. doi: 10.1186/s12903-025-06952-w (PMC12557921; doi:10.1186/s12903-025-06952-w)
Supplement: Supplementary file 3 — Supplementary Material 3 [file 12903_2025_6952_MOESM3_ESM.xlsx]

## Sheet: Database search
ARTICLES EXCLUDED AT TITLE AND ABSTRACT SCREENING
Knowledge, Attitudes, and Perceptions of Dental Assistants regarding Dental Asepsis and Sterilization in the Dental Workplace	Mahdi, Syed Sarosh	2021	Doesn't match eligibility criteria: article is not regarding carbon emission	Mahdi SS, Ahmed Z, Allana R, Amenta F, Agha D, Latif MW, Daood U, Mehanna C. Knowledge, Attitudes, and Perceptions of Dental Assistants regarding Dental Asepsis and Sterilization in the Dental Workplace. Int J Dent. 2021 Jun 16;2021:5574536. doi: 10.1155/2021/5574536. PMID: 34221016; PMCID: PMC8225430.
Knowledge and awareness of effective recycling of dental materials and waste management among Peruvian undergraduate students of dentistry: A logistic regression analysis	Diaz-Soriano, Ana	2020	Doesn't match eligibility criteria: it’s a knowledge and awareness study	Diaz-Soriano A, Gallo W, Luza S, Munive-Degregori A, Bocanegra R, Mayta-Tovalino F. Knowledge and Awareness of Effective Recycling of Dental Materials and Waste Management among Peruvian Undergraduate Students of Dentistry: A Logistic Regression Analysis. J Int Soc Prev Community Dent. 2020 Jun 15;10(3):309-315. doi: 10.4103/jispcd.JISPCD_191_20. PMID: 32802777; PMCID: PMC7402263.
Characteristics and factors associated with medical waste management behaviour in private dental health services in Pekanbaru city, Indonesia	Dewi, Oktavia	2019	Doesn't match eligibility criteria:its about wast emanagement behaviour	Dewi O, Sukendi S, Ikhwan YS, Nazrianti E. Characteristics and Factors Associated with Medical Waste Management Behaviour in Private Dental Health Services in Pekanbaru City, Indonesia. Open Access Maced J Med Sci. 2019 Jan 14;7(1):157-161. doi: 10.3889/oamjms.2019.039. PMID: 30740182; PMCID: PMC6352478.
Dental health care waste disposal among private dental practices inBangalore City, India	V Sudhakar Eluru,	2008	Doesn't match eligibility criteria:its about knowledge of waste disposal	Sudhakar V, Chandrashekar J. Dental health care waste disposal among private dental practices in Bangalore City, India. Int Dent J. 2008 Feb;58(1):51-4. doi: 10.1111/j.1875-595x.2008.tb00176.x. PMID: 18350854.
Mercury and other biomedical waste management practices among dental practitioners in India	Singh, Raghuwar D.	2014	Doesn't match eligibility criteria:it was a survey regarding knowledge and attitude of dental practitioners	Singh RD, Jurel SK, Tripathi S, Agrawal KK, Kumari R. Mercury and other biomedical waste management practices among dental practitioners in India. Biomed Res Int. 2014;2014:272750. doi: 10.1155/2014/272750. Epub 2014 Aug 4. PMID: 25162005; PMCID: PMC4137652.
Knowledge, awareness and practices of dental care waste management among private dental practitioners in Tricity (Chandigarh, Panchkula and Mohali)	Bansal M	2013	Doesn't match eligibility criteria:it was regarding knowledge and awareness regarding waste management	Bansal M, Vashisth S, Gupta N. Knowledge, awareness and practices of dental care waste management among private dental practitioners in Tricity (Chandigarh, Panchkula and Mohali). J Int Soc Prev Community Dent. 2013 Jul;3(2):72-6. doi: 10.4103/2231-0762.122436. PMID: 24778983; PMCID: PMC4000915.
Quantification of Dental Health Care Waste Generated among Private Dental Practices inBengaluru City	Krishnappa, Pushpanjali	2015	Doesn't match eligibility criteria:it was regarding quantification of waste	Krishnappa P, Sreekantaiah P, Hiremath SS, Thapsey H, Shivraj NS, Murthy NS. Quantification of Dental Health Care Waste Generated among Private Dental Practices in Bengaluru City. J Int Oral Health. 2015 Jun;7(6):84-7. PMID: 26124606; PMCID: PMC4479780.
Knowledge and awareness regarding biomedical waste management in dental teaching institutions in India-A systematic review	Kapoor, Daljit	2014	Doesn't match eligibility criteria:knowledge and awareness study	Kapoor D, Nirola A, Kapoor V, Gambhir RS. Knowledge and awareness regarding biomedical waste management in dental teaching institutions in India- A systematic review. J Clin Exp Dent. 2014 Oct 1;6(4):e419-24. doi: 10.4317/jced.51565. PMID: 25593667; PMCID: PMC4282912.
Safe practices of biomedical and dental waste management amongst practicing dental professionals amid the COVID-19 pandemic	Mariam, Quratulain	2022	Doesn't match eligibility criteria:study was regarding awareness and practice of waste management during covid	Mariam Q, Ahmed N, Abbasi MS, Nadeem R, Rizwan A, Vohra F, Abduljabbar T, Abduljabbar A. Safe practices of biomedical and dental waste management amongst practicing dental professionals amid the COVID-19 pandemic. Work. 2022;71(4):851-858. doi: 10.3233/WOR-211099. PMID: 35275589.
Management of dental waste in dental offices and clinics in Jeddah, Saudi Arabia	Sabbahi, Dania A.	2020	Doesn't match eligibility criteria:knowledge and behavior of dentists in Jeddah, Saudi Arabia in regard to the dental waste management.	Sabbahi DA, El-Naggar HM, Zahran MH. Management of dental waste in dental offices and clinics in Jeddah, Saudi Arabia. J Air Waste Manag Assoc. 2020 Oct;70(10):1022-1029. doi: 10.1080/10962247.2020.1802366. Epub 2020 Aug 25. PMID: 32720860.
Mercury hygiene and biomedical waste management practices among dental health-care personnel in public hospitals in lagos state, nigeria	Makanjuola, John Oluwatosin	2021	Doesn't match eligibility criteria:the level of knowledge of BMW, observance of proper mercury hygiene and BMW management practice was checked	Makanjuola JO, Ekowmenhenhen UI, Enone LL, Umesi DC, Ogundana OM, Arotiba GT. Mercury hygiene and biomedical waste management practices among dental health-care personnel in public hospitals in Lagos State, Nigeria. Afr Health Sci. 2021 Mar;21(1):457-469. doi: 10.4314/ahs.v21i1.56. PMID: 34394328; PMCID: PMC8356574.
Awareness about biomedical waste management and knowledge of effective recycling of dental materials among dental students	Ranjan, Rajeev	2016	Doesn't match eligibility criteria:it was to assess awareness regarding biomedical waste management as well as knowledge of effective recycling	Ranjan R, Pathak R, Singh DK, Jalaluddin M, Kore SA, Kore AR. Awareness about biomedical waste management and knowledge of effective recycling of dental materials among dental students. J Int Soc Prev Community Dent. 2016 Sep-Oct;6(5):474-479. doi: 10.4103/2231-0762.192941. Epub 2016 Oct 24. PMID: 27891315; PMCID: PMC5109863.
Awareness and barriers to sustainability in dentistry: A scoping review	Martin, Nicolas	2021	Review	Martin N, Sheppard M, Gorasia G, Arora P, Cooper M, Mulligan S. Awareness and barriers to sustainability in dentistry: A scoping review. J Dent. 2021 Sep;112:103735. doi: 10.1016/j.jdent.2021.103735. Epub 2021 Jun 25. PMID: 34182058.
A simple solution to recycle and reuse dental cad/cam zirconia block from its waste residuals	Ding, Hao	2021	Doesn't match eligibility criteria:method of recycling CAD/CAM zirconia block	Ding H, Tsoi JK, Kan CW, Matinlinna JP. A simple solution to recycle and reuse dental CAD/CAM zirconia block from its waste residuals. J Prosthodont Res. 2021 Aug 21;65(3):311-320. doi: 10.2186/jpr.JPR_D_20_00002. Epub 2020 Oct 6. PMID: 33028797.
Public Health Interventions Delivered by Pharmacy Professionals in Low- and Middle-Income Countries in Africa: A Systematic Scoping Review	Begashaw Melaku Gebresillassie	2023	Doesn't match eligibility criteria:review and not related to topic	Gebresillassie BM, Howells K, Ashiru-Oredope D. Public Health Interventions Delivered by Pharmacy Professionals in Low- and Middle-Income Countries in Africa: A Systematic Scoping Review. Pharmacy (Basel). 2023 Jan 30;11(1):24. doi: 10.3390/pharmacy11010024. PMID: 36827662; PMCID: PMC9960443.
Mercury in dental amalgam: Are our health care workers at risk?	Sahani, M.	2016	Doesn't match eligibility criteria:regarding risk of mercury from dental amalgam	Sahani M, Sulaiman NS, Tan BS, Yahya NA, Anual ZF, Mahiyuddin WR, Khan MF, Muttalib KA. Mercury in dental amalgam: Are our health care workers at risk? J Air Waste Manag Assoc. 2016 Nov;66(11):1077-1083. doi: 10.1080/10962247.2016.1188866. PMID: 27192328.
Drivers, opportunities and best practice for sustainability in dentistry: A scoping review	Martin, Nicolas	2021	Review	Martin N, Sheppard M, Gorasia G, Arora P, Cooper M, Mulligan S. Drivers, opportunities and best practice for sustainability in dentistry: A scoping review. J Dent. 2021 Sep;112:103737. doi: 10.1016/j.jdent.2021.103737. Epub 2021 Jun 26. PMID: 34182061.
"It's a waste of time coming here, better go to private clinics with wider options for treatment": patient's perception on dental services provided in Fiji	Richard D Nair	2022	Doesn't match eligibility criteria:not relevant to topic	Nair RD, Mohammadnezhad M. "It's a waste of time coming here, better go to private clinics with wider options for treatment": patient's perception on dental services provided in Fiji. BMC Health Serv Res. 2022 Sep 10;22(1):1144. doi: 10.1186/s12913-022-08543-9. PMID: 36085049; PMCID: PMC9463049.
Biomedical waste management in dentistry during COVID-19 pandemic: What the guidelines	Kumar, Gyanendra	2021	Doesn't match eligibility criteria:waste mangaement practices	Kumar G, Rehman F, Kelkar M. Biomedical waste management in dentistry during COVID-19 pandemic: What the guidelines recommend?? Natl J Maxillofac Surg. 2021 Sep-Dec;12(3):311-315. doi: 10.4103/njms.NJMS_132_20. Epub 2021 Dec 13. PMID: 35153424; PMCID: PMC8820300.
The environmental footprint of single-use versus reusable cloths for clinical surface decontamination: a life cycle approach	Maloney B.	2022	Review	Maloney B, McKerlie T, Nasir M, Murphy C, Moi M, Mudalige P, Naser NE, Duane B. The environmental footprint of single-use versus reusable cloths for clinical surface decontamination: a life cycle approach. J Hosp Infect. 2022 Dec;130:7-19. doi: 10.1016/j.jhin.2022.09.006. Epub 2022 Sep 15. PMID: 36115619.
The academic environment: The students' perspective	Divaris, K.	2008	Doesn't match eligibility criteria:paper was regarding students perspective towards dental education	Divaris K, Barlow PJ, Chendea SA, Cheong WS, Dounis A, Dragan IF, Hamlin J, Hosseinzadeh L, Kuin D, Mitrirattanakul S, Mo'nes M, Molnar N, Perryer G, Pickup J, Raval N, Shanahan D, Songpaisan Y, Taneva E, Yaghoub-Zadeh S, West K, Vrazic D. The academic environment: the students' perspective. Eur J Dent Educ. 2008 Feb;12 Suppl 1:120-30. doi: 10.1111/j.1600-0579.2007.00494.x. PMID: 18289275.
Increasing value, reducing waste: tailoring the application of dental sealants according to individual caries risk	Yansane, Alfa	2020	Doesn't match eligibility criteria:regarding sealants and caries	Yansane A, Listl S, Dawda D, Brandon R, White J, Spallek H, Walji MF, Kalenderian E. Increasing value, reducing waste: tailoring the application of dental sealants according to individual caries risk. J Public Health Dent. 2020 Sep;80 Suppl 2(Suppl 2):S8-S16. doi: 10.1111/jphd.12396. Epub 2020 Sep 9. PMID: 32901955; PMCID: PMC8259310.
Needlestick injuries in dentistry: Time to revisit	Ravi, Anjali	2023	Doesn't match eligibility criteria:not related to selection criteria	Ravi A, Shetty PK, Singh P, Wakode D, Modica SF, Kodaganallur Pitchumani P, Thomas DC. Needlestick injuries in dentistry: Time to revisit. J Am Dent Assoc. 2023 Sep;154(9):783-794. doi: 10.1016/j.adaj.2023.06.004. Epub 2023 Aug 1. PMID: 37530693.
Disposable and reusable instruments in dental health practice: A comparison of cost factors in a public provider organization in Queensland, Australia	Sowa, P. Marcin	2023	Doesn't match eligibility criteria:not related to selection criteria	Sowa PM, Fooken J, McGowan K, Birch S. Disposable and reusable instruments in dental health practice: A comparison of cost factors in a public provider organization in Queensland, Australia. Community Dent Oral Epidemiol. 2023 Oct;51(5):794-803. doi: 10.1111/cdoe.12764. Epub 2022 Jun 5. PMID: 35661220.
Infection control and contaminated waste disposal practices in Southern Sydney Area Health Service Dental Clinics	Cannata, Santo	1997	Doesn't match eligibility criteria:regarding infection control and waste disposal	Cannata S, Bek M, Baker P, Fett M. Infection control and contaminated waste disposal practices in Southern Sydney Area Health Service Dental Clinics. Aust Dent J. 1997 Jun;42(3):199-202. doi: 10.1111/j.1834-7819.1997.tb00122.x. PMID: 9241933.
Compliance with infection prevention and control in oral health-care facilities: A global perspective	Oosthuysen, Jeanné	2014	Doesn't match eligibility criteria:regarding infection prevention	Oosthuysen J, Potgieter E, Fossey A. Compliance with infection prevention and control in oral health-care facilities: a global perspective. Int Dent J. 2014 Dec;64(6):297-311. doi: 10.1111/idj.12134. Epub 2014 Sep 22. PMID: 25244364; PMCID: PMC9376429.
Environmental Implications of Anesthetic Gases	Yasny, Jeffrey S	2012	Doesn't match eligibility criteria:not related to selection criteria	Yasny JS, White J. Environmental implications of anesthetic gases. Anesth Prog. 2012 Winter;59(4):154-8. doi: 10.2344/0003-3006-59.4.154. PMID: 23241038; PMCID: PMC3522493.
Barriers to environmentally sustainable initiatives in oral health care clinical settings	Lopez De Leon	2020	Review	de Leon ML. Barriers to environmentally sustainable initiatives in oral health care clinical settings. Can J Dent Hyg. 2020 Oct 1;54(3):156-160. PMID: 33240375; PMCID: PMC7668270.
Factors Associated with Pediatric Dentists’ Choice of Amalgam: Choice-Based Conjoint Analysis Approach	Bakhurji, E.	2019	Doesn't match eligibility criteria:not related to selection criteria	Bakhurji E, Scott T, Sohn W. Factors Associated with Pediatric Dentists' Choice of Amalgam: Choice-Based Conjoint Analysis Approach. JDR Clin Trans Res. 2019 Jul;4(3):246-254. doi: 10.1177/2380084418822977. Epub 2019 Feb 19. PMID: 30931719.
Can plastics used in dentistry act as an environmental pollutant? Can we avoid the use of plastics in dental practice?	Nasser, Mona	2012	Review	Nasser M. Evidence summary: can plastics used in dentistry act as an environmental pollutant? Can we avoid the use of plastics in dental practice? Br Dent J. 2012 Jan 27;212(2):89-91. doi: 10.1038/sj.bdj.2012.72. PMID: 22281636.
Dental health and disease in ancient Egypt	Forshaw, R. J.	2009	Doesn't match eligibility criteria:not related to selection criteria	Forshaw RJ. Dental health and disease in ancient Egypt. Br Dent J. 2009 Apr 25;206(8):421-4. doi: 10.1038/sj.bdj.2009.309. PMID: 19396207.
Status of water, sanitation, and hygiene and standard precautions in healthcare facilities and its relevance to COVID-19 in Afghanistan	Sharifullah Alemi	2002	Doesn't match eligibility criteria:related to COVID-19 precautions	Alemi S, Nakamura K, Seino K, Hemat S. Status of water, sanitation, and hygiene and standard precautions in healthcare facilities and its relevance to COVID-19 in Afghanistan. Environ Health Prev Med. 2022;27:6. doi: 10.1265/ehpm.21-00272. PMID: 35289319; PMCID: PMC9093622.
Dental infection control at the year 2000: accomplishment recognized	J A Molinari	1999	Review	Molinari JA. Dental infection control at the year 2000: accomplishment recognized. J Am Dent Assoc. 1999 Sep;130(9):1291-8. doi: 10.14219/jada.archive.1999.0399. PMID: 10492536.
A national study of cross infection control: 'Are we clean enough?'	Shah, R.	2009	Doesn't match eligibility criteria:not related to selection criteria	Shah R, Collins JM, Hodge TM, Laing ER. A national study of cross infection control: 'are we clean enough?'. Br Dent J. 2009 Sep 26;207(6):267-74. doi: 10.1038/sj.bdj.2009.824. PMID: 19779516.
Provision of domiciliary dental care by Scottish dentists: a national survey	M P Sweeney	2007	Doesn't match eligibility criteria:not relevant to topic	Sweeney MP, Manton S, Kennedy C, Macpherson LM, Turner S. Provision of domiciliary dental care by Scottish dentists: a national survey. Br Dent J. 2007 May 12;202(9):E23. doi: 10.1038/bdj.2007.79. Epub 2007 Feb 2. PMID: 17273176.
Infection Prevention and Control in Pediatric Ambulatory Settings	Rathore, M H	2017	Doesn't match eligibility criteria:not related to selection criteria	Rathore MH, Jackson MA; COMMITTEE ON INFECTIOUS DISEASES. Infection Prevention and Control in Pediatric Ambulatory Settings. Pediatrics. 2017 Nov;140(5):e20172857. doi: 10.1542/peds.2017-2857. PMID: 29061869.
Biopolymers for tissue engineering applications: A review	Trinath Biswal	2021	Review	Trinath Biswal,Biopolymers for tissue engineering applications: A review,Materials Today: Proceedings,Volume 41, Part 2,2021,Pages 397-402,ISSN 2214-7853
The perception of COVID-19 among Italian dental patients: an orthodontic point of view	Martina, Stefano	2021	Doesn't match eligibility criteria:not related to selection criteria	Martina, S., Amato, A., Faccioni, P. et al. The perception of COVID-19 among Italian dental patients: an orthodontic point of view. Prog Orthod. 22, 11 (2021). https://doi.org/10.1186/s40510-021-00355-7
An assessment of cross-infection control procedures among Eng I is h-spea king Caribbean general dental practitioners. A regional preliminary study	Antigua, Svignarajah	1998	Doesn't match eligibility criteria:not related to selection criteria	Vignarajah S, Eastmond VH, Ashraph A, Rashad M. An assessment of cross-infection control procedures among English-speaking Caribbean general dental practitioners. A regional preliminary study. Int Dent J. 1998 Apr;48(2):67-76. doi: 10.1111/j.1875-595x.1998.tb00463.x. PMID: 9779086.
The effect of protocol for disinfection of extracted teeth recommended by center for disease control (CDC) on microhardness of enamel and dentin	Salem-Milani, Amin	2015	Doesn't match eligibility criteria:not related to selection criteria	Salem-Milani A, Zand V, Asghari-Jafarabadi M, Zakeri-Milani P, Banifatemeh A. The effect of protocol for disinfection of extracted teeth recommended by center for disease control (CDC) on microhardness of enamel and dentin. J Clin Exp Dent. 2015 Dec 1;7(5):e552-6. doi: 10.4317/jced.52280. PMID: 26644828; PMCID: PMC4663054.
Using business intelligence and data visualization to understand the characteristics of failed appointments in dental school clinics	Kate Weber	2021	Doesn't match eligibility criteria:not relevant to topic	Weber K, DaSilva AF, Dault JT, Eber R, Huner K, Jones D, Kornman K, Ramaswamy V, Snyder M, Ward BB, Nalliah RP. Using business intelligence and data visualization to understand the characteristics of failed appointments in dental school clinics. J Dent Educ. 2021 Apr;85(4):521-530. doi: 10.1002/jdd.12538. Epub 2021 Jan 28. PMID: 33508149.
Carbon Neutral Hand Surgery: Simple Changes to Reduce Carbon Footprint	Ma, Yangmyung	2022	Review	Ma Y, Han S. Carbon Neutral Hand Surgery: Simple Changes to Reduce Carbon Footprint. Plast Surg (Oakv). 2024 Feb;32(1):108-112. doi: 10.1177/22925503221088839. Epub 2022 Mar 24. PMID: 38433812; PMCID: PMC10902490.
Medical and dental applications of renewable energy systems	Bardineh, Yashar Haghighi	2018	Review	Yashar Haghighi Bardineh, Fatemeh Mohamadian, Mohammad Hossein Ahmadi, Nazila Akbarianrad, Medical and dental applications of renewable energy systems, International Journal of Low-Carbon Technologies, Volume 13, Issue 4, December 2018, Pages 320–326, https://doi.org/10.1093/ijlct/cty040
New discoveries and directions for medical, dental and dental hygiene research: low temperature atmospheric pressure plasma	G B McCombs	2010	Doesn't match eligibility criteria:not related to selection criteria	McCombs GB, Darby ML. New discoveries and directions for medical, dental and dental hygiene research: low temperature atmospheric pressure plasma. Int J Dent Hyg. 2010 Feb;8(1):10-5. doi: 10.1111/j.1601-5037.2009.00386.x. PMID: 20096076.
Dental Patient-Reported Outcomes Update 2021	Fang Hua	2022	Review	Hua F. Dental Patient-Reported Outcomes Update 2021. J Evid Based Dent Pract. 2022 Jan;22(1S):101663. doi: 10.1016/j.jebdp.2021.101663. Epub 2021 Nov 12. PMID: 35063176.
An Overview of Protocols for the Neural Induction of Dental and Oral Stem Cells In Vitro	Boon Chin Heng	2016	Review	Heng BC, Lim LW, Wu W, Zhang C. An Overview of Protocols for the Neural Induction of Dental and Oral Stem Cells In Vitro. Tissue Eng Part B Rev. 2016 Jun;22(3):220-50. doi: 10.1089/ten.TEB.2015.0488. Epub 2016 Feb 23. PMID: 26757369.
Composite Resin Versus Amalgam for Dental Restorations	CADTH Report / Project in Briefs [Internet]. Ottawa (ON): Canadian Agency for Drugs and Technologies in Health; 2011.	2018	Doesn't match eligibility criteria	CADTH Report / Project in Briefs [Internet]. Ottawa (ON): Canadian Agency for Drugs and Technologies in Health; 2011-2021. Composite Resin Versus Amalgam for Dental Restorations. 2018 Mar. Available from: https://www.ncbi.nlm.nih.gov/books/NBK535155/
Awareness and Adherence to COVID-19 Preventive Measures among Oral Health Care Workers in Nigeria	L L Enone	2022	Doesn't match eligibility criteria:regarding preventive measures during COVID-19	Enone LL, Oyapero A, Makanjuola JO, Ojikutu RO. Awareness and Adherence to COVID-19 Preventive Measures among Oral Health Care Workers in Nigeria. West Afr J Med. 2022 Nov 30;39(11):1165-1173. PMID: 36453596.
Rationalisation in public dental care--impact on clinical work tasks and mechanical exposure for dentists--a prospective study	D Jonker	2013	Doesn't match eligibility criteria:not related to selection criteria	Jonker D, Rolander B, Balogh I, Sandsjö L, Ekberg K, Winkel J. Rationalisation in public dental care--impact on clinical work tasks and mechanical exposure for dentists--a prospective study. Ergonomics. 2013;56(2):303-13. doi: 10.1080/00140139.2012.760751. PMID: 23419089.
Toward a better understanding of dental appointment-keeping behavior	Adrienne Lapidos	2016	Review	Lapidos A, Shaefer HL, Gwozdek A. Toward a better understanding of dental appointment-keeping behavior. Community Dent Oral Epidemiol. 2016 Feb;44(1):85-91. doi: 10.1111/cdoe.12193. Epub 2015 Aug 20. PMID: 26291443.
Bioetics Issues of Artificial Placenta and Artificial Womb Technology	M C Medori	2023	Doesn't match eligibility criteria:it is a review and not related to the topic	Medori MC, Bonetti G, Donato K, Dhuli K, Henehan G, Brown R, Sieving P, Sykora P, Marks R, Falsini B, Capodicasa N, Miertus S, Lorusso L, Dondossola D, Tartaglia GM, Tartaglia GM, Ergoren MC, Dundar M, Michelini S, Malacarne D, Beccari T, Connelly ST, Martin D, Bacu A, Herbst KL, Kapustin M, Stuppia L, Lumer L, Farronato G, Bertelli M. Bioetics Issues of Artificial Placenta and Artificial Womb Te…
Embedding patient and public involvement into a doctoral study: developing a point-of-care HIV testing intervention for dental settings	J Doughty	2024	Doesn't match eligibility criteria:not related to selection criteria	Doughty J, Preston J, Paisi M, Hudson A, Burns F, Porter SR, Watt RG. Embedding patient and public involvement into a doctoral study: developing a point-of-care HIV testing intervention for dental settings. Front Oral Health. 2024 May 15;5:1359132. doi: 10.3389/froh.2024.1359132. PMID: 38813461; PMCID: PMC11133536.
The Coming Primary Care Revolution	Andrew L Ellner	2017	Doesn't match eligibility criteria:not related to selection criteria	Ellner AL, Phillips RS. The Coming Primary Care Revolution. J Gen Intern Med. 2017 Apr;32(4):380-386. doi: 10.1007/s11606-016-3944-3. Epub 2017 Feb 27. PMID: 28243869; PMCID: PMC5377886.
Analysis of Information, Impact and Control of HIV amongst Dental Professionals of Central India	Jatin Agarwal	2015	Doesn't match eligibility criteria:not related to selection criteria	Agarwal J, Agarwal RS, Shrivastava A, Shrivastava S. Analysis of Information, Impact and Control of HIV amongst Dental Professionals of Central India. J Clin Diagn Res. 2015 Jul;9(7):ZC80-4. doi: 10.7860/JCDR/2015/14300.6236. Epub 2015 Jul 1. PMID: 26393211; PMCID: PMC4573044.
The development of standards for domiciliary dental care services: guidelines and recommendations	British Society for Disability and Oral Health Working Group	2000	Review	British Society for Disability and Oral Health Working Group. The development of standards for domiciliary dental care services: guidelines and recommendations. Gerodontology. 2000 Dec;17(2):119-22. doi: 10.1111/j.1741-2358.2000.00119.x. PMID: 11808056.
Isolation of clinically relevant fungal species from solid waste and environment of dental health services	C D Vieira	2010	Doesn't match eligibility criteria:regarding fungal species from dental waste	Vieira CD, de Carvalho MA, de Resende MA, de Menezes Cussiol NA, Alvarez-Leite ME, dos Santos SG, de Oliveira MB, de Magalhães TF, Silva MX, Nicoli JR, de Macêdo Farias L. Isolation of clinically relevant fungal species from solid waste and environment of dental health services. Lett Appl Microbiol. 2010 Oct;51(4):370-6. doi: 10.1111/j.1472-765X.2010.02907.x. Epub 2010 Aug 16. PMID: 20723041.
Oral health-care workers and HIV infection control practices in Nigeria	E O Ogunbodede	2005	Doesn't match eligibility criteria:regarding HIV infection and prevention	Ogunbodede EO, Folayan MO, Adedigba MA. Oral health-care workers and HIV infection control practices in Nigeria. Trop Doct. 2005 Jul;35(3):147-50. doi: 10.1258/0049475054620707. PMID: 16105337.
The Nitrous Oxide Project: assessment of advocacy and national directives to deliver mitigation of anaesthetic nitrous oxide	Chakera, A.	2024	Review	Chakera A, Harrison S, Mitchell J, Oliver C, Ralph M, Shelton C. The Nitrous Oxide Project: assessment of advocacy and national directives to deliver mitigation of anaesthetic nitrous oxide. Anaesthesia. 2024 Mar;79(3):270-277. doi: 10.1111/anae.16211. Epub 2024 Jan 11. PMID: 38205565.
Increasing the Value of Orthodontic Research Through the Use of Dental Patient-Reported Outcomes	Fang Hua	2019	Editorial	Hua F. Increasing the Value of Orthodontic Research Through the Use of Dental Patient-Reported Outcomes. J Evid Based Dent Pract. 2019 Jun;19(2):99-105. doi: 10.1016/j.jebdp.2019.04.005. Epub 2019 Apr 19. PMID: 31326063.
A review of the effects of trace concentrations of nitrous oxide on performance and related health problems in medical and dental personnel	T B Gratton	1982	Review	Gratton TB. A review of the effects of trace concentrations of nitrous oxide on performance and related health problems in medical and dental personnel. J Environ Health. 1982 Jul-Aug;45(1):24-8. PMID: 10298728.
Dental treatment: utilization, motivation and prevention. A behavioural study of why people seek dental care	M Rosen	1990	Doesn't match eligibility criteria:it is a behavioural study regarding seeking dental care	Rosen M. Dental treatment: utilization, motivation and prevention. A behavioural study of why people seek dental care. J Dent Assoc S Afr. 1990 Jul;45(7):319-21. PMID: 2084966.
ARTICLES EXCLUDED AT FULL-TEXT SCREENING
Sustainability in Dentistry: A Multifaceted Approach Needed.	Duane, B	2020	Doesn't match eligibility criteria:this article is about the perspectives and knowledge about management in dental practice	Duane B, Stancliffe R, Miller FA, Sherman J, Pasdeki-Clewer E. Sustainability in Dentistry: A Multifaceted Approach Needed. J Dent Res. 2020 Aug;99(9):998-1003. doi: 10.1177/0022034520919391. Epub 2020 May 11. PMID: 32392435.
Audit of waste collected over one week from ten dental practices. A pilot study	G M Farmer	1997	Doesn't match eligibility criteria	Farmer GM, Stankiewicz N, Michael B, Wojcik A, Lim Y, Ivkovic D, Rajakulendran J. Audit of waste collected over one week from ten dental practices. A pilot study. Aust Dent J. 1997 Apr;42(2):114-7. doi: 10.1111/j.1834-7819.1997.tb00106.x. PMID: 9153839.
Inhaled methoxyflurane - an explorable alternative to nitrous oxide?	Jack Williams	2024	Doesn't match eligibility criteria:it is an opinion article	Williams J, Wilson K. Inhaled methoxyflurane - an explorable alternative to nitrous oxide? Br Dent J. 2024 May;236(9):680-682. doi: 10.1038/s41415-024-7336-5. Epub 2024 May 10. PMID: 38730155.
The carbon footprint of Australian health care	Arunima Malik	2018	Doesn't match eligibility criteria:carbon emissions regarding general health care	Malik A, Lenzen M, McAlister S, McGain F. The carbon footprint of Australian health care. Lancet Planet Health. 2018 Jan;2(1):e27-e35. doi: 10.1016/S2542-5196(17)30180-8. Epub 2018 Jan 9. PMID: 29615206.
Environmental sustainability related to dental materials and procedures in prosthodontics: A critical review	Shinkai, Rosemary Sadami Arai	2023	Review	Shinkai RSA, Biazevic MGH, Michel-Crosato E, de Campos TT. Environmental sustainability related to dental materials and procedures in prosthodontics: A critical review. J Prosthet Dent. 2023 Sep 12:S0022-3913(23)00370-0. doi: 10.1016/j.prosdent.2023.05.024. Epub ahead of print. PMID: 37709614.
ARTICLES INCLUDED FROM DATABASE SEARCH
Environmental sustainability in endodontics. A life cycle assessment(LCA) of a root canal treatment procedure	Duane, Brett	2020	ARTICLE INCLUDED	Duane B, Borglin L, Pekarski S, Saget S, Duncan HF. Environmental sustainability in endodontics. A life cycle assessment (LCA) of a root canal treatment procedure. BMC Oral Health. 2020 Dec 1;20(1):348. doi: 10.1186/s12903-020-01337-7. PMID: 33261595; PMCID: PMC7708105.
Taking a bite out of Scotland's dental carbon emissions in the transition to a low carbon future	Duane, Brett	2012	ARTICLE INCLUDED	Duane B, Hyland J, Rowan JS, Archibald B. Taking a bite out of Scotland's dental carbon emissions in the transition to a low carbon future. Public Health. 2012 Sep;126(9):770-7. doi: 10.1016/j.puhe.2012.05.032. Epub 2012 Aug 15. PMID: 22902137.
An estimated carbon footprint of NHS primary dental care within England. How can dentistry be more environmentally sustainable?	Duane, Brett	2017	ARTICLE INCLUDED	Duane B, Lee MB, White S, Stancliffe R, Steinbach I. An estimated carbon footprint of NHS primary dental care within England. How can dentistry be more environmentally sustainable? Br Dent J. 2017 Oct 27;223(8):589-593. doi: 10.1038/sj.bdj.2017.839. PMID: 29074898.
Developing sustainability in a dental practice through an action research approach	J. Grose	2018	ARTICLE INCLUDED	Grose J, Burns L, Mukonoweshuro R, Richardson J, Mills I, Nasser M, Moles D. Developing sustainability in a dental practice through an action research approach. Br Dent J. 2018 Sep 14;225(5):409-413. doi: 10.1038/sj.bdj.2018.738. Epub 2018 Aug 31. PMID: 30168816.
Combining evidence-based healthcare with environmental sustainability: using the toothbrush as a model	Alexandra Lyne	2020	ARTICLE INCLUDED	Lyne, A., Ashley, P., Saget, S. et al. Combining evidence-based healthcare with environmental sustainability: using the toothbrush as a model. Br Dent J 229, 303–309 (2020). https://doi.org/10.1038/s41415-020-1981-0
The life cycle analysis of a dental examination: Quantifying the environmental burden of an examination in a hypothetical dental practice	Linnea Borglin	2021	ARTICLE INCLUDED	Borglin L, Pekarski S, Saget S, Duane B. The life cycle analysis of a dental examination: Quantifying the environmental burden of an examination in a hypothetical dental practice. Community Dent Oral Epidemiol. 2021 Dec;49(6):581-593. doi: 10.1111/cdoe.12630. Epub 2021 Mar 8. Erratum in: Community Dent Oral Epidemiol. 2024 Aug;52(4):613-617. doi: 10.1111/cdoe.12952. PMID: 33686705.
The environmental impact of community caries prevention -part 1: fluoride varnish application	Alexandra Lyne	2022	ARTICLE INCLUDED	Lyne, A., Ashley, P., Johnstone, M. et al. The environmental impact of community caries prevention - part 1: fluoride varnish application. Br Dent J 233, 287–294 (2022). https://doi.org/10.1038/s41415-022-4901-7
Facilitators and Barriers to Implementing Sustainability in Oral Health Care	Catherine Minke Charlotte Volgenant	2022	ARTICLE INCLUDED	Volgenant CMC, Bras S, Persoon IF. Facilitators and Barriers to Implementing Sustainability in Oral Health Care. Int Dent J. 2022 Dec;72(6):847-852. doi: 10.1016/j.identj.2022.08.002. Epub 2022 Sep 15. PMID: 36115717; PMCID: PMC9676545.
What is the environmental footprint of a dental practice? A life cycle analysis (Part 1)	Brett Duane	2024	ARTICLE INCLUDED	Duane B, Steinbach I. What is the environmental footprint of a dental practice? A life cycle analysis (Part 1). Br Dent J. 2024 Jan 11. doi: 10.1038/s41415-023-6710-z. Epub ahead of print. PMID: 38212528.
The environmental impact of nitrous oxide inhalation sedation appointments and equipment used in dentistry	A Fennell-Wells	2024	ARTICLE INCLUDED	Fennell-Wells A, Duane B, Ashley P, Morgan E. The environmental impact of nitrous oxide inhalation sedation appointments and equipment used in dentistry. Eur Arch Paediatr Dent. 2024 Jun;25(3):393-408. doi: 10.1007/s40368-024-00895-6. Epub 2024 Apr 28. PMID: 38679632.
What's in a bin: A case study of dental clinical waste composition and potential greenhouse gas emission savings	Richardson, J.	2016	ARTICLE INCLUDED	Richardson J, Grose J, Manzi S, Mills I, Moles DR, Mukonoweshuro R, Nasser M, Nichols A. What's in a bin: A case study of dental clinical waste composition and potential greenhouse gas emission savings. Br Dent J. 2016 Jan 22;220(2):61-6. doi: 10.1038/sj.bdj.2016.55. PMID: 26794110.
Exploring attitudes and knowledge of climate change and sustainability in a dental practice: A feasibility study into resource management	Grose, J.	2016	ARTICLE INCLUDED	Grose J, Richardson J, Mills I, Moles D, Nasser M. Exploring attitudes and knowledge of climate change and sustainability in a dental practice: A feasibility study into resource management. Br Dent J. 2016 Feb 26;220(4):187-91. doi: 10.1038/sj.bdj.2016.136. PMID: 26917307.

## Sheet: Backward citation search 
ARTICLES EXCLUDED AT TITLE AND ABSTRACT SCREENING
The waste and duplication of costly services	Mutaz B Habal	2006	Editorial	Habal MB. The waste and duplication of costly services. J Craniofac Surg. 2006 Jan;17(1):1-2. doi: 10.1097/00001665-200601000-00001. PMID: 16432396.
Compliance with infection control recommendations in South African dental practices: a review of studies published between 1990 and 2007	J Oosthuysen	2010	Review	Oosthuysen J, Potgieter E, Blignaut E. Compliance with infection control recommendations in South African dental practices: a review of studies published between 1990 and 2007. Int Dent J. 2010 Jun;60(3):181-9. PMID: 20684444.
Uses of inorganic hypochlorite (bleach) in health-care facilities	W A Rutala	1997	Review	Rutala WA, Weber DJ. Uses of inorganic hypochlorite (bleach) in health-care facilities. Clin Microbiol Rev. 1997 Oct;10(4):597-610. doi: 10.1128/CMR.10.4.597. PMID: 9336664; PMCID: PMC172936.
Establishing mercury-free medical facilities: a Malaysian case study	Mohamad Mahathir Amir Sultan	2019	Doesn't match eligibility criteria:tells about mercury management practices	Amir Sultan MM, Goh CT, Wan Puteh SE, Mokhtar M. Establishing mercury-free medical facilities: a Malaysian case study. Int J Health Care Qual Assur. 2019 Feb 11;32(1):34-44. doi: 10.1108/IJHCQA-08-2017-0161. PMID: 30859864.
Systematic review of adherence to infection control guidelines in dentistry	B L Gordon	2001	Review	Gordon BL, Burke FJ, Bagg J, Marlborough HS, McHugh ES. Systematic review of adherence to infection control guidelines in dentistry. J Dent. 2001 Nov;29(8):509-16. doi: 10.1016/s0300-5712(01)00043-4. PMID: 11700199.
Clinical Integration in a Dental School Clinic Through an Enhanced Patient Intake Process	Fonda G Robinson	2019	Doesn't match eligibility criteria:regarding dental education and enhanced patient intake	Robinson FG, Fischbach H, Salisbury J, Stefanik D, Kearney R, Fields HW. Clinical Integration in a Dental School Clinic Through an Enhanced Patient Intake Process. J Dent Educ. 2019 Sep;83(9):1030-1038. doi: 10.21815/JDE.019.105. Epub 2019 May 13. PMID: 31085688.
Infection control recommendations for the dental office and the dental laboratory. ADA Council on Scientific Affairs and ADA Council on Dental Practice	PMID: 8642147	1996	Doesn't match eligibility criteria	Infection control recommendations for the dental office and the dental laboratory. ADA Council on Scientific Affairs and ADA Council on Dental Practice. J Am Dent Assoc. 1996 May;127(5):672-80. doi: 10.14219/jada.archive.1996.0280. PMID: 8642147.
Being a dentist in the pandemic	Wayne Richards	2020	Doesn't match eligibility criteria:information on COVID-19 pandemic	Richards W. Being a dentist in the pandemic. Evid Based Dent. 2020 Jun;21(2):58-59. doi: 10.1038/s41432-020-0095-5. PMID: 32591660; PMCID: PMC7317275.
Statistical analysis of waste generation in healthcare services: a case study	Hasan Hüseyin Eker	2011	Doesn't match eligibility criteria:waste generated in healthcare services	Eker HH, Bilgili MS. Statistical analysis of waste generation in healthcare services: a case study. Waste Management & Research. 2011;29(8):791-796. doi:10.1177/0734242X10396755
Evidence summary: does 'routine' scaling have any beneficial effects, or is it a waste of time?	Chris Fox	2010	Review	Fox C. Evidence summary: does 'routine' scaling have any beneficial effects, or is it a waste of time? Br Dent J. 2010 May 22;208(10):477-8. doi: 10.1038/sj.bdj.2010.451. PMID: 20489772.
Infection Control Practices Among Private Practicing Dentists in Nairobi During the Pre-coronavirus Disease 2019 Period	Benedict Odhiambo Otieno	2020	Doesn't match eligibility criteria:knowledge on various aspects of infection control measures	Otieno BO, Kihara EN, Mua BN. Infection Control Practices Among Private Practicing Dentists in Nairobi During the Pre-coronavirus Disease 2019 Period. Front Oral Health. 2020 Dec 16;1:587603. doi: 10.3389/froh.2020.587603. PMID: 35047984; PMCID: PMC8757696.
Improving a Dental School's Clinic Operations Using Lean Process Improvement	Fonda G Robinson	2016	Doesn't match eligibility criteria:not related to the topic	Robinson FG, Cunningham LL, Turner SP, Lindroth J, Ray D, Khan T, Yates A. Improving a Dental School's Clinic Operations Using Lean Process Improvement. J Dent Educ. 2016 Oct;80(10):1170-1179. PMID: 27694290.
Assessment of the prevention of healthcare-associated infections in the dental practice in Rabat	Marrouk Wiam	2022	Doesn't match eligibility criteria:to assess the level of knowledge, attitude and practice of dentists working in the city of Rabat	Wiam M, Ghita EB, Lauzan HK, Babacar T. Évaluation de la prévention des infections associées aux soins dans des cabinets dentaires à Rabat [Assessment of the prevention of healthcare-associated infections in the dental practice in Rabat]. Pan Afr Med J. 2023 Jun 26;45:106. French. doi: 10.11604/pamj.2023.45.106.35297. PMID: 37719055; PMCID: PMC10504437.
PATIENTS’ SATISFACTION WITH PRIMARY HEALTH CARE CENTERS SERVICES IN KUWAIT CITY, KUWAIT	Abdullah H Al-Doghaither	2001	Doesn't match eligibility criteria:education regarding primary health services	Al-Doghaither AH, Abdelrhman BM, Saeed AA, Al-Kamil AA, Majzoub MM. Patients' satisfaction with primary health care centers services in kuwait city, kuwait. J Family Community Med. 2001 Sep;8(3):59-65. PMID: 23008652; PMCID: PMC3439745.
Validation of Size Guides for Fitting Molar Bands to Stainless Steel Crowned Primary Molars	Colleen Helder	2023	Doesn't match eligibility criteria:not related to selection criteria	Helder C, Nagy A, Johnson EL, Bodt B. Validation of Size Guides for Fitting Molar Bands to Stainless Steel Crowned Primary Molars. J Dent Child (Chic). 2023 May 15;90(2):76-81. PMID: 37621047; PMCID: PMC10463207.
Sterilization of reusable implant components: a pilot study	J R Cain	2000	Doesn't match eligibility criteria:it is a pilot study	Cain JR, Mitchell DL, Gillespie JC. Sterilization of reusable implant components: a pilot study. J Prosthet Dent. 2000 Dec;84(6):608-11. doi: 10.1067/mpr.2000.111500. PMID: 11125346.
The Top 10 Ethical Challenges in Dental Practice in Indian Scenario: Dentist Perspective	Vanishree M Kemparaj	2018	Doesn't match eligibility criteria:ethical challenges in oral health care practice like improper sterilization	Kemparaj VM, Panchmal GS, Kadalur UG. The Top 10 Ethical Challenges in Dental Practice in Indian Scenario: Dentist Perspective. Contemp Clin Dent. 2018 Jan-Mar;9(1):97-104. doi: 10.4103/ccd.ccd_802_17. PMID: 29599593; PMCID: PMC5863419.
Health hazard evaluation in private dental practices: a survey in a province of northen Italy	Licia Veronesi	2004	Doesn't match eligibility criteria:knowledge and attitudes of private dental health care workers about cross-infection hazards	Veronesi L, Bonanini M, Dall'Aglio P, Pizzi S, Manfiedi M, Tanzi ML. Health hazard evaluation in private dental practices: a survey in a province of northen Italy. Acta Biomed. 2004 Apr;75(1):50-5. PMID: 15315087.
Discarded Covid 19 gear: A looming threat	Sameep S Shetty	2020	Letter to editor	Shetty SS, Wollenberg B, Merchant Y, Shabadi N. Discarded Covid 19 gear: A looming threat. Oral Oncol. 2020 Aug;107:104868. doi: 10.1016/j.oraloncology.2020.104868. Epub 2020 Jun 19. PMID: 32591145; PMCID: PMC7303636.
Recommended infection-control practices for dentistry, 1993. Centers for Disease Control and Prevention	PMID: 8502212	1993	Doesn't match eligibility criteria	Recommended infection-control practices for dentistry, 1993. Centers for Disease Control and Prevention. MMWR Recomm Rep. 1993 May 28;42(RR-8):1-12. PMID: 8502212.
The use of amalgam in pediatric dentistry: new insights and reappraising the tradition	Anna B Fuks	2015	Review	Fuks AB. The use of amalgam in pediatric dentistry: new insights and reappraising the tradition. Pediatr Dent. 2015 Mar-Apr;37(2):125-32. PMID: 25905653.
Complying with the Occupational Safety and Health Administration: guidelines for the dental office	Ricardo Boyce	2008	Doesn't match eligibility criteria:about OSHA guidelines	Boyce R, Mull J. Complying with the Occupational Safety and Health Administration: guidelines for the dental office. Dent Clin North Am. 2008 Jul;52(3):653-68, xi. doi: 10.1016/j.cden.2008.03.002. PMID: 18501741.
Application of the DPSEEA Model to Healthcare Waste Management	Nilva Lúcia Rech Stedile	2018	Doesn't match eligibility criteria:it is about HCW mangaement	Stedile NLR, Schneider VE, Nunes MW, Kappes AC. Application of the DPSEEA Model to Healthcare Waste Management. Cien Saude Colet. 2018 Nov;23(11):3683-3694. Portuguese, English. doi: 10.1590/1413-812320182311.19352016. PMID: 30427441.
A cross-sectional survey to assess the knowledge regarding coronavirus disease (COVID-19) among health care professionals	Sameer Mehrotra	2021	Doesn't match eligibility criteria:survey to assess the knowledge regarding COVID-19	Mehrotra S, Jambunathan P, Jindal M, Gupta A, Kapoor K. A cross-sectional survey to assess the knowledge regarding coronavirus disease (COVID-19) among health care professionals. Med J Armed Forces India. 2021 Jul;77(Suppl 2):S437-S442. doi: 10.1016/j.mjafi.2020.07.001. Epub 2020 Aug 15. PMID: 32836713; PMCID: PMC7428781.
A national study of cross infection control: 'are we clean enough?'	R Shah	2009	Doesn't match eligibility criteria:cross infection control policies and procedures	Shah R, Collins JM, Hodge TM, Laing ER. A national study of cross infection control: 'are we clean enough?'. Br Dent J. 2009 Sep 26;207(6):267-74. doi: 10.1038/sj.bdj.2009.824. PMID: 19779516.
ARTICLES EXCLUDED AT FULL-TEXT SCREENING
Study of biomedical waste management practices in a private hospital and evaluation of the benefits after implementing remedial measures for the same	Sumi Nandwani	2010	Doesn't match eligibility criteria:biomedical Waste generated in private hospitals	Nandwani S. Study of biomedical waste management practices in a private hospital and evaluation of the benefits after implementing remedial measures for the same. J Commun Dis. 2010 Mar;42(1):39-44. PMID: 22468550.
Implementing Environmental Sustainability Educational Intervention in Dental Hygiene Instruction	Wai-Sum Leung	2022	Doesn't match eligibility criteria:assess dental hygiene (DH) students’ perceptions and knowledge on environmentally sustainable dentistry	Leung WS, Dubbs L, White T, Kornegay EC. Implementing Environmental Sustainability Educational Intervention in Dental Hygiene Instruction. J Dent Hyg. 2022 Aug;96(4):57-64. PMID: 35906079.
ARTICLES INCLUDED FROM BACKWARD CITATION SEARCH
The environmental consequences of oral healthcare provision by the dental team	Nicolas Martin	2024	ARTICLE INCLUDED	Martin N, Hunter A, Constantine Z, Mulligan S. The environmental consequences of oral healthcare provision by the dental team. J Dent. 2024 Mar;142:104842. doi: 10.1016/j.jdent.2024.104842. Epub 2024 Jan 17. PMID: 38237717.
Simulation clinic waste audit assessment and recommendations at the University of Washington School of Dentistry	Delbert G Oxborrow	2024	ARTICLE INCLUDED	Oxborrow DG, Dong C, Lin IF. Simulation clinic waste audit assessment and recommendations at the University of Washington School of Dentistry. J Dent Educ. 2024 May;88(5):623-630. doi: 10.1002/jdd.13470. Epub 2024 Feb 12. PMID: 38343343.
A life cycle analysis of the environmental impact of procurement, waste and water in the dental practice	Peter Suresh	2024	ARTICLE INCLUDED	Suresh P, Crotty J, Tesanovic S, Alaweed O, Doyle S, Kiandee M, Hayes E, Umeh V, Khalilinejad B, Duane B. A life cycle analysis of the environmental impact of procurement, waste and water in the dental practice. Br Dent J. 2024 Apr;236(7):545-551. doi: 10.1038/s41415-024-7239-5. Epub 2024 Apr 12. PMID: 38609622; PMCID: PMC11014795.
